# Supplementary material for: Assessment of Oxidative Stress and Biometric Data in a Captive Colony of Hamadryas Baboons (Papio hamadryas Linnaeus, 1758) at the Ravenna Zoo Safari (Italy)
Source: Vet Sci. 2025 May 13;12(5):466. doi: 10.3390/vetsci12050466 (PMC12115884; doi:10.3390/vetsci12050466)
Supplement: Supplementary file 1 [file vetsci-12-00466-s001.zip]

Archive with 1 entries (1 files):
- vetsci-3624976-supplementary.pdf
